# Supplementary material for: Single-Cell Radiation Response Scoring with the Deep Learning Algorithm CeCILE 2.0
Source: Cells. 2023 Dec 7;12(24):2782. doi: 10.3390/cells12242782 (PMC10742313; doi:10.3390/cells12242782)
Supplement: Supplementary file 1 [file cells-12-02782-s001.zip]

Archive with 1 entries (1 files):
- cells-2731089-supplementary.pdf
